# Supplementary material for: Profiling of Phenolic Compounds and Antioxidant Activity of 12 Cruciferous Vegetables
Source: Molecules. 2018 May 10;23(5):1139. doi: 10.3390/molecules23051139 (PMC6100362; doi:10.3390/molecules23051139)
Supplement: Supplementary file 1 [file molecules-23-01139-s001.zip]

Archive with 1 entries (1 files):
- molecules-297271-SI.pdf
